# Supplementary material for: An assessment of critical thinking in the Middle East: Evaluating the effectiveness of special courses interventions
Source: PLoS One. 2021 Dec 31;16(12):e0262088. doi: 10.1371/journal.pone.0262088 (PMC8719682; doi:10.1371/journal.pone.0262088)
Supplement: S1 Data — (XLSM) [file pone.0262088.s005.xlsm]

## Sheet: Report
Gender	Major	Course	Section	شرح القضايا Explanation of Issues	الاستراتيجية Strategy	التنفيذ Implementation	الاستنتاج Conclusion	Average Score
Male	LAW	MATH 105	L01	4	4	4	4	4
Male	LAW	MATH 105	L01	4	4	4	4	4
Male	GNBU	MATH 105	L01	4	4	4	4	4
Male	DAWA	MATH 105	L01	4	4	4	4	4
Male	DAWA	MATH 105	L01	4	4	4	4	4
Male	LAW	MATH 105	L01	2	2	2	2	2
Male	GNBU	MATH 105	L01	2	2	2	2	2
Male	LAW	MATH 105	L01	4	4	4	4	4
Male	LAW	MATH 105	L01	4	4	4	4	4
Male	GART	MATH 105	L01	4	4	4	4	4
Male	LAW	MATH 105	L01	4	4	4	4	4
Male	LAW	MATH 105	L01	4	4	4	4	4
Male	LAW	MATH 105	L03	4	4	4	4	4
Male	GART	MATH 105	L03	4	4	4	4	4
Male	LAW	MATH 105	L03	2	3	3	1	2
Male	LAW	MATH 105	L03	4	4	4	4	4
Male	0000	MATH 105	L03	3	3	3	1	3
Male	LAW	MATH 105	L03	4	4	4	4	4
Male	MSCM	MATH 105	L03	4	4	4	4	4
Female	GART	MATH 105	L52	4	4	4	4	4
Female	GSCN	MATH 105	L52	4	4	4	4	4
Female	GSHR	MATH 105	L52	2	2	2	1	2
Female	GEDU	MATH 105	L52	4	4	4	4	4
Female	GART	MATH 105	L52	4	4	4	4	4
Female	0000	MATH 105	L52	4	4	4	4	4
Female	GART	MATH 105	L52	2	2	2	1	2
Female	GART	MATH 105	L52	4	4	4	4	4
Female	SOLG	MATH 105	L52	2	2	2	1	2
Female	GART	MATH 105	L52	4	4	4	4	4
Female	EDSE	MATH 105	L52	4	4	4	4	4
Female	GART	MATH 105	L52	4	4	4	4	4
Female	GEDU	MATH 105	L52	4	4	4	4	4
Female	GART	MATH 105	L52	4	4	4	4	4
Female	LAW	MATH 105	L52	4	4	4	4	4
Female	GART	MATH 105	L55	2	2	2	1	2
Female	HSTR	MATH 105	L55	4	4	4	4	4
Female	ENLL	MATH 105	L55	4	4	4	4	4
Female	INAF	MATH 105	L55	4	4	4	4	4
Female	SOLG	MATH 105	L55	2	2	2	1	2
Female	GART	MATH 105	L55	4	4	4	4	4
Female	0000	MATH 105	L55	4	4	4	4	4
Female	LAW	MATH 105	L55	3	2	2	1	2
Female	GEDU	MATH 105	L55	2	2	2	1	2
Female	GART	MATH 105	L55	4	4	4	4	4
Female	GART	MATH 105	L55	4	4	4	4	4
Female	GART	MATH 105	L56	4	4	4	4	4
Female	0000	MATH 105	L56	4	4	4	4	4
Female	ARBL	MATH 105	L56	4	4	4	4	4
Female	LAW	MATH 105	L56	4	4	4	4	4
Female	GART	MATH 105	L56	4	4	4	4	4
Female	SOLG	MATH 105	L56	2	2	2	2	2
Female	GART	MATH 105	L56	2	2	2	2	2
Female	GART	MATH 105	L56	4	4	4	4	4
Female	GSHR	MATH 105	L56	4	4	4	4	4
Female	ENLL	MATH 105	L56	4	4	4	4	4
Female	LAW	MATH 105	L56	4	4	4	4	4
Female	SOWK	MATH 105	L56	4	4	4	4	4
Female	GART	MATH 105	L58	2	2	2	2	2
Female	GART	MATH 105	L58	3	2	2	1	2
Female	GART	MATH 105	L58	4	4	4	4	4
Female	GART	MATH 105	L58	2	2	3	2	2
Female	GART	MATH 105	L58	2	2	1	1	2
Female	HSTR	MATH 105	L58	4	3	3	3	3
Female	SOLG	MATH 105	L58	2	2	2	2	2
Female	LAW	MATH 105	L58	4	4	3	4	4
Female	GART	MATH 105	L58	3	2	2	2	2
Female	GART	MATH 105	L58	4	4	4	4	4
Female	GNBU	MATH 105	L58	2	2	2	1	2
Female	ISST	MATH 105	L58	4	4	4	4	4
Female	GART	MATH 105	L59	4	4	4	4	4
Female	LAW	MATH 105	L59	4	4	4	3	4
Female	SOLG	MATH 105	L59	3	4	3	4	4
Female	GART	MATH 105	L59	4	3	4	4	4
Female	GART	MATH 105	L59	4	4	4	4	4
Female	LAW	MATH 105	L59	4	4	4	4	4
Female	GART	MATH 105	L59	4	4	4	4	4
Female	GART	MATH 105	L59	3	2	2	3	3
Female	SOWK	MATH 105	L59	1	1	1	1	1
Female	DAWA	MATH 105	L59	4	4	4	4	4
Female	GART	MATH 105	L59	4	4	4	4	4
